# Supplementary material for: Mechanism of abscisic acid in promoting softening of postharvest ‘Docteur Jules Guyot’ pear (Pyrus communis L.)
Source: Front Plant Sci. 2024 Dec 17;15:1502623. doi: 10.3389/fpls.2024.1502623 (PMC11685007; doi:10.3389/fpls.2024.1502623)
Supplement: Supplementary Table 2 — Overview of the GC-MS results. [file Table2.xlsx]

## Sheet: Sheet1
							ABA												Control												NDGA
Compounds	CAS	RT	SI	0d			4d			8d			12d			16d			4d			8d			12d			16d			4d			8d			12d			16d
Alcohol
Ethanol	64-17-5	7.852	97															45.891																						82.018		61.8881
1-Butanol	71-36-3	15.432	93													33.4674
1-Pentanol	71-41-0	19.855	98	2.56524			3.89587		7.77877		5.38207	3.70876			3.19522	1.50322			2.88916	1.74966		4.22963	2.78123	3.59546	8.01523	10.3088						4.35362	4.02472	2.53204	3.57434		4.42829	7.03193	6.4621
Linalool	78-70-6	30.986	96	1.56801	3.50436	1.10235		1.01634	3.813		1.06311		5.28574	3.64203	8.25267			12.3102	2.15819	1.4475	2.47243	2.30743	5.017	2.59832	19.0413	17.5502		17.6147		21.5106	2.29617	2.06468	2.11233	0.985496			2.36536		2.28212	15.1437	9.20123	16.5611
1-Hexanol, 2-ethyl-	104-76-7	29.228	94	3.28356	3.67727	1.14044	3.71319		4.48901	3.3434	3.43543	3.06956		3.91781				4.36619	3.61964	3.81325	3.84305	3.63998	4.19001	3.76598							4.98575	5.42797	4.29954	6.17451	5.8866	4.75919	5.3679	5.15902	6.03783	5.47746	7.59964	5.56753
Citronellol	106-22-9	36.785	80										4.07916	8.54374				16.9805										20.2335	12.9226	21.4496		6.05185	1.90861	7.38528						27.2323
Geraniol	106-24-1	38.664	93	1.44908	1.63314	0.763548									10.0838			5.00143							32.6927					6.77872			0.978882							7.25685	4.75216
1-Heptanol	111-70-6	28.095	93	8.63627	9.43912	8.3308	9.9383	10.6022	16.0597	16.9753	16.0869	15.8221	15.591	15.9676	25.3263	16.2979		31.4624	11.0069	9.99229	11.23	10.1893	12.7044	15.022	93.3125	71.2919	27.2445	49.9109		43.157	14.3885	14.3237	12.7298	14.1033	12.5459	11.5558	22.6727	23.4716	18.8118	26.5406	31.6107	38.1912
1-Octanol	111-87-5	31.294	31.294	6.89385	6.62352	3.13737	12.3678	12.7916	17.8719	10.6822	21.6245	22.214	20.9768	22.0799	37.1988	20.3349		40.3997	13.6435	13.755	13.7866	15.0249	15.6378	21.0895	102.848	95.0073	54.1826	53.743	113.093	60.3253	20.2734	20.6465	18.0767	22.307	17.6943	19.8323	34.5408	33.1313	25.9513	39.843	39.7775	56.7399
Ethanol, 2-(2-ethoxyethoxy)-	111-90-0	33.16	96	0.853704			1.69278	1.04891	1.22572		0.935084		1.10248					2.76447
1-Butanol, 2-methyl-	137-32-6	18.202	96						15.3561		9.627	9.51801	21.2074	20.2343	34.8474	27.6043		47.051							53.6324	157.457	38.3593	50.6483	37.4516	46.9901								13.3908		34.3589	32.0182	59.3075
1-Nonanol	143-8-8	34.107	96	3.07965	2.34995	1.3336	4.96924	2.07115	4.88996	3.57384	5.0788	5.51232	3.93304	4.19253	9.98951	13.2619		21.5917	3.85155	4.00091	3.50261	4.42054	3.9327	4.97623	44.455	18.2767				9.18861	6.12794	5.41963	4.64377	5.91309	4.62128	5.25189	8.58564	9.84358	7.48359	9.64908	10.1127	11.4017
Cyclohexanol, 5-methyl-2-(1-methylethyl)-, (1.alpha.,2.alpha.,5.beta.)-	491-1-0	33.775	80													0.514807
2-Nonanol	628-99-9	30.15	95	0.839916	0.725933	1.97613				2.30727	1.34274		0.706612
Cyclooctyl alcohol	696-71-9	32.994	92	0.794056						1.38558	4.66714			5.84876					1.57916	1.64398	1.45263											2.93583	2.81891
3-Cyclopentyl-1-propanol	767-5-5	30.466	89												28.4203
4-Hexen-1-ol, (Z)-	928-91-6	25.633	93				12.4999			9.93778									8.20407	10.3072	12.5324	5.40741	10.8323	13.9355							12.5911	21.8662	16.4954	12.3854	13.1166	18.9
3-Hexen-1-ol, (Z)-	928-96-1	25.634	92	3.32196	3.27999				1.8768
6-Octen-1-ol, 3,7-dimethyl-, (R)-	1117-61-9	36.785	77								5.14623
1-Allyl-1-cyclohexanol	1123-34-8	35.475	72													5.84285
Cyclohexanol, 5-methyl-2-(1-methylethyl)-	1490-4-6	33.695	95	2.2231	3.20903	1.08942	1.04912	8.42667			5.18749	5.41418							4.20813	4.58491	3.82885											1.13107		1.00207	5.5956
1-Octen-3-ol	3391-86-4	27.922	97	3.36841	4.29845	0.993703	6.78249	6.32059	13.6566	4.03039	19.5177	15.6329	19.5432	16.2936	19.8142	12.2471		15.2262	6.58258	5.73834	9.148	8.07128	10.3708	13.2295	77.4792	60.3135	25.8558	24.1331	56.2623	20.8925	13.2638	11.7103	10.043	11.4309	10.1442	10.5924	23.2356	23.2455	18.3419	11.0291	17.2152	15.0402
2-Heptanol, 6-methyl-	4730-22-7	27.16	94							4313.14															12008.8
3-Nonen-1-ol, (Z)-	10340-23-5	34.781	97				1.78889	1.93593		1.24109										1.0831											1.06205	1.40997
2-Octen-1-ol, (E)-	18409-17-1	32.969	93				1.51819	1.35686				4.45218										1.96599		2.797							2.92789			2.57309	2.21395	3.24557	6.46411	7.02679	4.60951
Santalol, cis,.alpha.-	19903-72-1	45.952	82											1.3649				3.18302																								4.24857
Cyclohexaneethanol, acetate	21722-83-8	30.45	83											7.63996			18.4459	26.9205							41.597	45.7147	22.6354	19.5917		48.7513										30.179	19.1645	27.9749
Cyclohexanol, 5-methyl-2-(1-methylethyl)-, [1S-(1.alpha.,2.beta.,5.beta.)]-	23283-97-8	33.715	72												8.01386
2-Octen-1-ol, (Z)-	26001-58-1	32.971	93						3.82196									8.3284							26.0714			12.1588	21.915											7.37401	10.5218	10.3045
Trifluoroacetyl-.alpha.-fenchol	31076-73-0	38.075	81															4.96598
4-Octanol, 2,4-dimethyl-	33933-79-8	29.13	79															16.4452										11.2449
Tricyclo[4.4.0.0(2,7)]dec-8-ene-3-methanol, .alpha.,.alpha.,6,8-tetramethyl-, stereoisomer	41370-56-3	45.33	83															4.88677												9.65986										10.2302		9.44053
5-Decen-1-ol, (E)-	56578-18-8	37.468	91															6.12288												8.52868										5.75668		7.8767
2-Propyl-1-pentanol	58175-57-8	29.218	94					3.57212					4.49857		8.29861										22.141		13.334
4-Hexen-1-ol, acetate	72237-36-6	23.562	92										6.49167	1.67508	14.0639		2.41091	3.82586										3.08843	12.2205	15.1046	3.00919									3.63404	3.36864	4.97625
2-Methyl-3-decanol	83909-79-9	28.839	79															8.47029										2.57438												7.96786		7.21006
Bergamotol, Z-.alpha.-trans-	88034-74-6	39.351	84										1.56894	2.80611	36.7492			14.9957							21.1524	28.7132	14.57	3.34093	20.7044	8.05117										28.0073	7.19746	24.8569
Phenylethyl Alcohol	22258	40.33	92															12.9353																						10.3961
Aldehyde
Hexanal	66-25-1	12.524	95	183.193	171.174	30.6745	237.802	237.057	170.26	122.077	181.284	113.248	12.3968	67.5524		18.0603		66.7904	186.646	201.83	256.497	191.22	203.212	297.859	247.16	330.131	95.2917	54.3096	45.352	87.9069	227.781	318.335	293.996	207.178	247.597	984.531	253.916	364.998	274.053	41.0124	82.4245	73.7907
Benzaldehyde	100-52-7	30.604	91	1.73055	1.79538	0.757092	2.92268	2.69805	3.43263	1.69607	2.87913	2.79286	2.59155	2.93721	4.4044			11.2311	2.63895	2.01675	2.14258	2.32596	2.4437	2.822	16.691	18.8668	9.93242	6.60587	17.3973	10.3982	8.32866	4.11956	3.77838	3.73981	4.00548	3.87912	7.11372	4.54644	4.71495	9.24712	6.28196	10.913
Heptanal	111-71-7	16.71	97	13.5531	11.839		16.1256	17.0076	13.7252		11.4855								20.5242	13.3695	20.7131	13.5703	17.7166	19.973							19.4122	29.6785	22.4203	22.5262	22.6066	20.382	19.4734	16.8486	19.7677
Decanal	112-31-2	29.564	94	8.28366	9.19481	2.93873	12.7297	11.1418	12.2912	9.62142	12.2902	14.2548	24.4354	10.5287		44.9849		35.6674	13.1225	11.3789	13.5879	15.591	13.5522	14.0736	168.377	107.811	75.8956	25.7011	136.676	47.8348	24.273	23.251	17.3609	18.8234	15.4441	20.9453	23.9262	19.5739	20.5911	41.9939	26.6869	39.3132
Octanal	124-13-0	21.423	90	32.1964	31.1526	11.5461	50.1273	59.7727	40.6578	28.8632	35.1601	31.8756	12.5746	18.3137	11.0507	22.9715		27.8661	54.5903	35.0511	56.033	38.0618	42.9805	54.6567	90.5018	48.2437	32.2868	23.035	68.7307	36.9588	60.356	83.0457	58.5909	60.742	57.9149	59.6226	62.3558	49.7466	46.8166	19.3734	30.5301	44.287
Nonanal	124-19-6	25.869	93	38.5715	33.9618	16.3008	59.084	69.038	44.9059	37.9754	58.302	53.0163	37.4831	35.2005	44.8448	41.6272		76.8058	78.9481	52.9049	79.4194	56.4756	38.9848	76.3331	158.597	141.505	69.1152	70.1859	147.636	127.937	86.8996	132.436	92.2525	81.5487	69.422	84.4857	81.328	80.6255	65.9338	64.8971	81.8437	76.2471
2,6-Octadienal, 3,7-dimethyl-, (E)-	141-27-5	36.2	89										2.1105
2,4-Hexadienal, (E,E)-	142-83-6	26.301	88	2.91853	5.97294			2.87915													6.99202
2-Hexenal	505-57-7	18.705	92	16.3314	15.5966																		3.53503														2.73079	2.50897	2.22416
2,6-Nonadienal, (E,Z)-	557-48-2	32.363	92								1.11793	1.52837																			1.04253	1.32162
2,4-Decadienal	2363-88-4	38.07	91									1.18342
2-Undecenal	2463-77-6	36.61	95	6.94455	5.53895	2.65075	12.5029	25.6042	27.0497	5.77865	12.0267	29.6983	6.75069	19.0667	24.5953	15.6635		40.3331	11.9021	9.63829	9.64029	16.8954	20.6383	23.2751	69.1116	42.8096	27.2073	26.6965	42.3454	43.9953	28.643	29.8926	18.4699	32.0859	32.6047	35.1827	65.9383		55.3897		56.8898	88.1291
2-Decenal, (Z)-	2497-25-8	23.304	86										40.5012	40.1431											192.043	134.387	67.9364	70.3539	69.0966	80.2771										53.3016	78.346
2-Octenal, (E)-	2548-87-0	27.314	94	14.1406	11.741	10.249	18.8729	19.4519	35.0714	17.0025	27.6022	22.6071	21.7809	24.2408	33.8386	24.2335		42.362	23.7441	17.0198	23.4619	21.8448	25.9736	25.6467	157.141	75.826	54.971	44.9822	70.6371	67.5707	29.703	36.5115	30.7433	29.3261	30.5034	29.5961	45.5461	36.4849	45.8794	41.5498	49.5641	66.5647
2-Decenal, (E)-	3913-81-3	33.83	91	12.9427	13.606	6.05986		19.0471																													33.1634	30.7981		23.673
2,4-Heptadienal, (E,E)-	4313-03-05	28.655	92																												2.78815	3.08892	3.54535		2.56028			1.86047
2-Dodecenal	4826-62-4	33.95	91													9.46081																						1.20006
Citral	5392-40-5	36.189	93											1.61585				8.73402										8.80338		14.0344										11.4558		13.8859
2,4-Nonadienal, (E,E)-	5910-87-2	35.455	87	0.934794	1.08254	0.437546			2.97373				2.08281					10.1193	1.74042	1.37785	2.01697	1.54639	1.88534	2.10222				3.83758		5.92802		3.49485	2.32278	3.71388	3.13899	3.86886		5.2327	4.84852	10.2048	6.37837	9.04368
2-Hexenal, (E)-	6728-26-3	18.464	92				18.347	16.3493	69.2857		48.8672	40.1766	50.8738	35.2527	41.2888	14.707		44.9395	11.1775	19.9714	18.5694	25.0982	35.0098	70.9926	188.1	218.52	103.704	41.5233	27.225	39.6177	42.9681	30.2011	63.3398	22.0678	40.4732	126.219	117.421	182.622	105.451		39.9938	45.4985
2,4-Nonadienal	6750-03-04	35.48	81																												3.90849						5.41622
2-Tridecenal, (E)-	7069-41-2	33.868	92									15.9936						23.6842													28.1789			30.9345	30.099	30.6638			27.3191			43.8043
Benzaldehyde, 2,4-dimethyl-	15764-16-6	38.337	77								2.26904		5.0767
2-Nonenal, (E)-	18829-56-6	30.792	97	4.84856	6.10968	2.93735	9.16929	8.53392	24.2158	8.53361	27.7533	23.5945	23.1421	28.6687	35.4952	27.4371		68.4869	12.5091	9.44054	12.6449	13.5326		16.6694	137.608	99.926	61.1556	53.875	84.6266	99.5433	19.1844	20.4822	15.9176	16.0815	15.6337	13.9946	42.089	32.1281	35.8603	56.1498	48.987	46.4827
2,4-Decadienal, (E,Z)-	25152-83-4	36.97	93						2.87161		2.08927	1.79266	2.78978	3.15545					1.11715		0.930276		0.982449	1.21691				7.87336		7.89836	2.54719	2.77061	1.28773	2.05882	2.59165	1.31521	7.59522	4.023	7.28531	11.3317	8.82838	14.5183
2,4-Dodecadienal, (E,E)-	21662-16-8	36.953	90															7.5742
Phosphonoacetic Acid, 3TMS derivative	53044-27-2	31.753	69				3.15367	3.70729	3.60362										2.39497	2.27654											3.10259	1.78258		3.1669	5.03723	3.38373	4.07017	2.23647	4.06204	8.15528	3.56878	5.38002
2,5-Dihydroxybenzaldehyde, 2TMS derivative	56114-69-3	30.221	76	2.3577		3.13682	10.048	9.82424	10.5685		7.54093	4.63127	5.33585	7.06389					3.17758	3.24585	5.70397	7.51362	5.31953	5.57788	42.0548	21.7903	15.5936	11.0812		13.6059	9.47691	6.55957	7.52314	8.39598	11.49	10.081	13.3008	8.22016	9.83938	13.6879	11.5482	14.8251
2-Heptenal, (Z)-	57266-86-1	23.171	91				25.0651	25.0076	50.3805	21.8686		42.5721						61.9586	32.0834	21.1519	33.9659	29.5734	36.3112	39.9022							38.249	52.0007	43.1591	35.9067	39.0357	40.1374	53.7414	59.3414	51.5787
3-((1S,5S,6R)-2,6-Dimethylbicyclo[3.1.1]hept-2-en-6-yl)propanal	203499-8-5
2,4-Nonadienal	1771490	35.481	79								2.70815	2.8722		3.00068
Ester
Propanoic acid, 2-methyl-, 3-hydroxy-2,2,4-trimethylpentyl ester	77-68-9	39.242	93	0.961664	0.856376		0.884015	0.855433	1.90301	1.34027	0.889123	1.08146	1.37999	1.74127					1.43454	1.3906	1.22327	1.22984	1.37635	1.58568						5.48728	1.56435	1.36041	1.31726	1.57933	2.36994	1.54244	2.29892	1.64187	2.32797		3.36616
Acetic acid, methyl ester	79-20-9	5.866	97													161.577	216.805	293.667								305.14	156.423	136.167		188.192										327.951	126.595	199.285
Acetic acid, 2-phenylethyl ester	103-45-7	38.181	96			0.693812											16.8925	50.6164										8.10758		13.5127										27.5936	7.71908	16.5258
n-Propyl acetate	109-60-4	8.976	96						110.744		101.025	146.492	288.558	369.985	534.906	431.322	724.927	1059.42							1295.47	1167.76	563.767	620.094	854.993	980.135	2.08475				2.22493		249.117	184.428	117.959	924.648	1154.84	926.343
Butanoic acid, butyl ester	109-21-7	18.295	95								3.25058	7.31989			3.90645																						4.78378
Acetic acid, heptyl ester	112-6-1	24.893	96	2.38829		1.69937		1.29755	12.7011		7.82328	12.0314	59.556	52.7981	211.918	128.98	160.172	341.861	2.56294	1.92269		3.52226	3.82959	2.98574	341.75	389.97	215.998	207.461	545.674	543.773	13.8377	4.5378	5.21801	4.74008	4.11103	3.21297	18.188	14.6319	16.8601	403.127	202.272	332.449
Acetic acid, octyl ester	112-14-1	28.721	96						2.72077		1.43398	1.60156	10.3094	8.76803	50.0511	22.2111	22.4892	52.5421					1.10812		73.3604	120.029	51.7905	29.9072	231.102	106.286	4.42724	1.17658					5.28471	2.58256	3.26733	73.1052	27.3203	57.9079
Acetic acid, butyl ester	123-86-4	12.243	95	28.8182		10.4389			593.164		744.224	1056.4	1938.54	1619.16	2608.88	1486.51	2169.07	3273.71	30.0101	15.8867	8.94498	15.8322	13.249		6179.65	6587.24	2566.61	2171.77	3087.28	3543.4	115.856	28.7397	28.3173	21.9219	39.2965		1201.69	791.885	529.767	3015.93	3013.44	3514.51
Ethyl Acetate	141-78-6	6.829	91						16.0576		7.50945	8.0683	189.192	225.413	312.322	989.311	935.077	1341.22							1241.16	1705.95	851.28	640.922	1043.76	1137.22							19.7305	6.9616	7.96394	2020.89	690.138	1227.28
Acetic acid, hexyl ester	142-92-7	20.596	97	165.422	56.917	85.6117	57.9699	57.9736	982.01	55.1798	843.684	1398.7	4246.97	3800.13	8620.1	4910.76	6905.67	11574.6	174.86	109.791	82.1182	142.443	166.043	135.081	17911.9	17367.5	9004.74	8448.52	14665	16664.2	778.639	270.832	286.025	212.722	204.906	143.288	1716.97	1186.02	970.851	13171.8	8596.73	13340.9
Acetic acid, nonyl ester	143-13-5	31.865	87															2.47485
Formic acid, butyl ester	592-84-7	15.885	91						23.267								63.4056	59.5506							194.594	227.148	75.092	121.063	60.7783	83.9022								15.8794		52.6108	73.1363	103.999
1-Butanol, 2-methyl-, acetate	624-41-9	14.172	95										23.0187	23.6455	35.2869	35.8595	35.6646	42.019							59.7856	125.251	36.9788		60.0692	64.2104										39.9494	26.1607	39.4394
Hexanoic acid, butyl ester	626-82-4	26.485	81															2.99096
Acetic acid, pentyl ester	628-63-7	16.085	92	3.21778			2.93252		129.496							352.542	523.622	798.938	3.12876	10.3779		25.6963	31.0436	19.7324	1457.84	1144.25	533.138	535.661	787.713	917.056	42.0285	3.66547	25.3492	21.4273	33.8818	15.9385	326.627	277.461	216.106	676.447	828.118	821.462
Formic acid, hexyl ester	629-33-4	24.348	96				6.75385	6.73602	129.423							91.2895	165.82	182.233	4.72143	5.31452	7.26317	7.79016	16.4967	18.0539	511.696	597.409	162.401	384.221	218.824	268.135	10.5959	12.3451	13.7312	7.22261	11.3475	12.5348	120.598	112.154	89.672	160.451	208.291	282.804
Nerolidyl acetate	2306-78-7	35.895	79														3.30621	5.06727
Propanoic acid, hexyl ester	2445-76-3	23.585	94														5.16914	11.9209																						7.43088	8.37877	13.1451
Butanoic acid, hexyl ester	2639-63-6	26.585	90															16.6437																				7.87504				13.715
3-Hexen-1-ol, acetate, (E)-	3681-82-1	22.277	95									1.51381	4.20289	3.72862	7.27657	7.61612	10.5527	12.0079		2.22312			3.40913	3.29212	22.6237		10.5029	9.81624		17.8895		4.32284	3.49126	2.96702		3.97929				13.584	9.73968	15.5336
5-Hexene-1-ol, acetate	5048-26-0	23.234	88												59.6756																						10.8696
2,2,4-Trimethyl-1,3-pentanediol diisobutyrate	6846-50-0	39.423	95	1.02937	1.16804					4.05805		0.823734		1.11356			2.11127		1.39122	1.91764	1.36307		6.20276	10.5573						3.47664	2.74179	2.71133	1.51132	1.64277	2.15087
Butyl 2-methylbutanoate	15706-73-7	18.976	93													7.55027																								16.8611		30.4788
4-Methylcyclohexanol acetate	22597-23-5	26.64	88														8.72394																							9.86419	9.22388
Propanoic acid, 2-methyl-, 4-methylpentyl ester	35852-44-9	26.705	82											2.29494														6.99771		9.7232
Methyl 5-acetyl-2-methoxybenzoate	39971-36-3	29.7	71														28.8233																					14.7508
Chrysantenyl 2-methuylbutanoate	53820-13-6	42.888	81										4.70162	4.90297	7.30025	5.55989	23.5194	19.9585								24.4997		9.74948	26.1721	16.8455										29.4601	18.4694	17.7657
Butanoic acid, 2-ethyl-, 1,2,3-propanetriyl ester	56554-54-2	40.192	81														1.99511	5.6074																						6.75067		5.47545
2-Hexen-1-ol, acetate, (Z)-	56922-75-9	23.415	96									2.69645		8.38347		10.4467	17.0488	19.0608										11.3949										4.10764	4.14372	23.0161	15.7561
Butanoic acid, 2-methyl-, 2-methylpentyl ester	83783-88-4	45.7	78														2.13476	3.25092																						4.16848		3.80805
1-Norbornanemethanol, acetate	91057-8-8	34.013	86															8.02231									26.5055													6.95423	4.92815	7.58356
Methoxyacetic acid, hexyl ester	145747-16-6	28.31	81										16.9557												125.97
Benzoic acid, 2-formyl-4,6-dimethoxy-, 8,8-dimethoxyoct-2-yl ester	312305-58-1	29.715	70												47.5358
Acid
Acetic acid	64-19-7	28.333	93														32.671	44.5012								216.149	49.3778	55.1795	265.492	70.3527	7.64225			5.47803	5.27073	6.0329	14.4048	9.56073	6.64905	38.0781	50.4062	52.717
Propanoic acid, 2-methyl-	79-31-2	31.855	94						1.42732
Acetic acid, 2-phenylethyl ester	103-45-7	38.192	96						1.85719					1.3019			16.8925	50.6164
Butanoic acid	107-92-6	33.503	95						1.98121	1.28427	1.61085																											3.72214	1.84462
Nonanoic acid	112-5-0	45.243	95	2.33015	1.55416	6.25057	2.6831	3.35431	2.14778	2.14807	2.65294	2.3576	1.59463	1.9358	7.14507	21.6627	3.64287	4.45409	1.73341	2.08738	1.71273	1.76429		1.9604			8.04307	3.50638			2.60629	2.31621	13.0639	3.00106	2.53234	2.23842	4.15046	2.26133	3.33075
Butanoic acid, 2-methyl-	116-53-0	34.585	97	0.77037	1.18521		2.58951	1.40961	41.6327	2.62381	25.852	14.2579	29.8517	40.4407	35.418	19.6392	51.6144	38.7224				3.16417	2.04384	4.86177	123.812	165.638	77.9267	72.1007	55.9643	66.2995	4.70119	2.22877	2.98386	3.10916	6.35014	2.10111	34.5452	20.9372	24.6937	43.6672	62.9198	59.5019
Octanoic acid	124-7-2	43.196	95	0.953698		0.936667	1.53209	1.72804	1.90844		1.37073	1.45441		1.83303		7.25792		5.13822		1.31298	1.23398	1.21845						4.16411			1.4605	1.66124	2.36198	1.56042	1.41307	1.51883	2.32603	1.50112	1.65063
Hexanoic acid	142-62-1	38.729	96	2.39446	2.48185	1.05765	6.2093	6.5576	5.50513	4.72189	3.53029	3.23562	5.67447	6.68685		9.10709	13.9165	16.4244	2.85455	4.55827	3.68514	3.02892	2.59183	4.26807		72.9967	19.7577	19.3198	32.4725	17.8927	4.98534	6.69943	6.53392	4.52941	5.25312	6.66014	11.4416	9.62301	6.58063	18.8729	14.1134	26.3599
n-Decanoic acid	334-48-5	47.188	90			0.993825	1.26747	1.35029			0.98475	1.16402		1.15			2.02069																				4.78228		4.88855
Phosphonic acid, (p-hydroxyphenyl)-	33795-18-5	42.329	96				1.08966
(R)-(-)-4-Methylhexanoic acid	52745-93-4	31.013	74									2.07866
Phosphonoacetic Acid, 3TMS derivative	53044-27-2	31.597	70	1.9829												3.54945	5.16735	8.97753	2.69416	2.27654		2.12244
Ketone
Isophorone	78-59-1	32.658	87																		1.02362
3-Octanone	106-68-3	19.842	96															18.7576																		2.62869
5-Hepten-2-one, 6-methyl-	110-93-0	23.695	94	11.7329	13.7931	3.24094	18.7808	15.6832	10.3749							20.2333		37.7812	16.3687	16.5581	15.0643	18.2388	19.348	18.4132	53.4722	116.149	45.7511	48.4751	42.1509	53.6608	22.1987	23.9218	20.0388	23.5006	17.8475	18.9756	15.9428	12.7063	16.3887	34.0647	22.2628	43.7305
2-Octanone	111-13-7	21.291	93	13.945	12.1833	12.8627	15.7146		13.6322							20.5888		23.9241	14.3511	14.7829	13.2204	14.7528	11.4524	15.6801	96.1931	10.3035	20.7	14.6655		13.7626	12.3879	13.7603	12.9894	9.41939	10.1759	9.46101		11.7659	8.92022	20.3739	14.3281	26.6382
3-Octen-2-one	1669-44-9	26.503	84									1.52109																											3.97826		3.59578
2,5-Octanedione	3214-41-3	23.075	88				2.51383	1.771												1.35258														2.98398	2.73745	3.35794
5,9-Undecadien-2-one, 6,10-dimethyl-, (E)-	3796-70-1	38.905	87	7.61029	9.1816	3.55805		15.3501							12.4317										32.458		18.0594		14.0535	14.503					19.4742
5,9-Undecadien-2-one, 6,10-dimethyl-, (Z)-	3879-26-3	38.938	93				17.1183		15.1996							6.06145	12.953		14.3463	16.4782	13.1216	16.3313	13.8595	15.7129				17.6625			21.2137	21.9833	16.6064	28.7804		24.1976	25.1812	23.4052	23.6745	20.444	12.9489	16.4647
1-Octen-3-one	4312-99-6	22.055	94	6.98913	6.18797	3.17588	11.4862	9.66192	17.2714							13.8437		18.5436	13.9791	8.59679	15.5184	13.249	2.93996	14.3593	51.4871		17.3028	13.3398		22.9469	15.5234	21.2858	15.6872	14.6587	15.7458	13.1452	16.5933	14.6403	18.6097	15.1998	14.4647	20.0189
9-Octadecanone	18394-0-8	42.625	68										2.9317					10.9886										5.46699		12.1222										12.4772		12.7987
2-Buten-1-one, 1-(2,6,6-trimethyl-1,3-cyclohexadien-1-yl)-	23696-85-7	38.316	84	1.22264			1.80303	1.15593						3.19022				11.8178	2.61556	1.67796	2.02983	1.76685	2.65944	1.57539				5.18341	5.14959	6.9058	2.29407	2.88426	2.54846	2.9645	2.33846	3.14666		2.28412	4.38176	6.65717	4.55248	7.90095
Camphane
Ethane, 1,2-dichloro-	107-6-2	12.07	96																4.7916	1.8869	3.05178	3.41234	2.2664	1.37748
Cycloheptasiloxane, tetradecamethyl-	107-50-6	29.907	81	21.3975	42.1792	1.95285
Hexasiloxane, tetradecamethyl-	107-52-8	47.461	76	1.61825	4.54626	0.925423	2.82691	3.38315	2.7535	1.12855	1.08229	2.29784		2.25966	9.46058	6.07245		5.33116	1.50562	1.40031	0.951709	1.89614	1.32212	1.07514				9.1454		18.0425	7.46148	2.68877	2.20111	2.28224	1.744	2.70526	4.61467	3.04923	2.6346		5.97278	13.6883
Cyclohexasiloxane, dodecamethyl-	540-97-6	24.174	80	5.08986	4.80607	1.25628
Heptasiloxane, hexadecamethyl-	541-1-5	50.148	85	2.0801	0.907279	1.06108
Cyclotrisiloxane, hexamethyl-	541-5-9	23.555	84					1.1319
Hexasiloxane, 1,1,3,3,5,5,7,7,9,9,11,11-dodecamethyl-	995-82-4	44.772	77				4.06806	4.24854	2.09904		0.912627	2.10379			6.83858			3.99414	1.27722	1.25439	0.778115	1.13286									0.941396		1.11778	0.933044	1.29339	1.47023	3.39358	2.0442	2.23527
3,6-Dioxa-2,4,5,7-tetrasilaoctane, 2,2,4,4,5,5,7,7-octamethyl-	4342-25-0	37.216	71				0.704319
Cyclopentane, 1-ethyl-1-methyl-	16747-50-5	26.235	85					0.979684				2.36388										1.22155								8.85846							1.76713		1.91833		5.75429
Cyclohexane, cyclopropyl-	32669-86-6	26.329	86																5.90411
1,1,1,3,5,7,9,11,11,11-Decamethyl-5-(trimethylsiloxy)hexasiloxane	50694-26-3	37.919	76				0.881648	0.903833												0.718381	0.665745	0.642282									1.57375		0.55806	0.762316	0.639996	1.72882		0.898887	1.76746			7.50884
3-Butoxy-1,1,1,5,5,5-hexamethyl-3-(trimethylsiloxy)trisiloxane	87867-97-8	32.09	77						4.48704		2.69028																				4.14656				2.78368		5.48022	4.05298	4.86523
Alkene
1,4-Hexadiene, 4-methyl-	1116-90-1	26.497	91	5.68186		1.70281	7.67812	7.17575			3.52459								5.26397	5.00264	6.5954		3.38737								3.60968	9.40496	6.66218	4.01211	3.90916	11.6093
.alpha.-Farnesene	502-61-4	36.428	90										48.7427	43.7289	60.6303	134.714		406.803											20.1505
D-Limonene	5989-27-5	17.271	94													13.6945
Other
Aluminum, triethyl-	97-93-8	41.419	91	1.98027				1.36605													1.1783															8.05465
Benzene, 1-methoxy-3-(4-methyl-4-pentenyl)-	40463-26-1	38.313	76						6.88803
trans-.alpha.-Bergamotene	13474-59-4	35.85	93										6.07989	4.06837	10.1557	26.3612		61.2058										14.4278	60.6668	44.1936
2-Octyne	2809-67-8	28.333	83																												10.082
